# Supplementary material for: Effects of High-Intensity Interval Training on Inflammatory Biomarkers in Patients with Type 2 Diabetes. A Systematic Review
Source: Int J Environ Res Public Health. 2021 Nov 30;18(23):12644. doi: 10.3390/ijerph182312644 (PMC8656922; doi:10.3390/ijerph182312644)
Supplement: Supplementary file 1 [file ijerph-18-12644-s001.zip]

Archive with 1 entries (1 files):
- ijerph-1470591-supplementary.xlsx
