# Supplementary material for: Effects of High-Intensity Interval Training on Inflammatory Biomarkers in Patients with Type 2 Diabetes. A Systematic Review
Source: Int J Environ Res Public Health. 2021 Nov 30;18(23):12644. doi: 10.3390/ijerph182312644 (PMC8656922; doi:10.3390/ijerph182312644)
Supplement: Supplementary file 1 [file ijerph-18-12644-s001.zip › ijerph-1470591-supplementary.xlsx]

## Sheet: Hoja1
Referencia del estudio	Año	País	Puntuación en Downs and Black	Tipo de estudio	Enfermedad	Duración de la intervención del estudio	N (males)	Rango de edad	Estado de peso	Nivel de actividad al principio del estudio	Muestra que completa el estudio	Modalidad en los distintos grupos	Tamaño del grupo HIIT	Intensidad del HIIT	Duración (semanas) y frecuencia (días) del HIIT	Bouts/set (number)	Tiempo de trabajo (seg)	Tiempo de descanso (seg)	TIPO DE HIIT	Work Intervals (bout duration of work at intensity)	Session volumes (bout duration x repetition)	Trainig periods (intervention duration)	Adiposity(bmi, weight, waist circumference, etc)	BIOMARCADORES INFLAMATORIOS	Resultados				Exercise group					Comparison)						Control Group					P valor
1. Mallard AR et al 2017	2017	Australia	18-26	ECA parallel design. HIIT vs MICT (ambos DT2)	DT2	12 semanas	Females: 14/36 (38,88%)	44-65		less than 210 min/week	Grupo HIIT N= 20	Grupo HIIT: treadmill	16/36	90-95%Hrmax	3 días/semana	4	240s	180s	(LI-HIIT)	3	3	3	BMI (kg/m2)		No hubo resultados significativos (p<0,05) para los biomarcadoresa en ninguno de los grupos de intervención a lo largo de 12 semanas		Outcome	N	Mean Pre	SD	Mean Post	SD	P valor within	N	Mean Pre	SD	Mean Post	SD	P valor within	Mean Pre	SD	Mean Post	SD	P valor within	P valor (HIIT/Control)	P valor (Comparaison/Control)	P valor HIIT/Comparaison)
							Males: 22/36 (61,11%)				Grupo MICT N = 16	Grupo MICT: ????			12 semanas				(HV-HIIT)				Waist circumference (cm)
																			(LT-HIIT)					TNF-α			BMI		30.2	± 2.7					29.6	± 3.6
																								IL-8			Waist circungerence		108.60	± 7.70					106.09	± 8.79
																								IL-6			TNF-α
																								IL-10			IL-8
																											IL-6
																											IL-10
2. Magalhães JP et al 2020	2020	Portugal	21-26	ECA HIIT vs MCT vs control (todos DT2)	DT2	12 meses	Females:38/80 (47,5%)	30-75	BMI<48 kg/m2		Grupo de MCT N= 16	Grupo de MCT = cicloergometro	13/51	70% to 90%Hrmax	3 días/semana	1?	120s to 60s	60s	(LI-HIIT) to (MI-HIIT)	3 to 2	1	3	BMI (kg/m2)		No hubo resultados sigfnificativos para el grupo HIIt. Sin embargo, si hubo resultados significativos del Grupo MCT en comparación con el control (p=0,047) para la IL-6,		BMI (kg/m2)		30.2	±5.9					31.0	±5.5				31.7	±4.7
							Males: 42/80 52,5%)				Grupo Control N= 22	Grupo Control N= an initial standard physical activity (PA) recommendation session and no structured exercise			1 year								WC Waist circumference (cm)				WC Waist circumference (cm)		103.3	±15.8					103.5	±12.2				105.4	±11.2
											Grupo HIIT N= 13								(LV-HIIT)?				WBFI whole-body fat index (kg/m2)				WBFI whole-body fat index (kg/m2)		10.1	±3.9					11.0	±3.4				11.2	±2.9
																			(LT-HIIT)				AFI android fat index (kg/m2)				AFI android fat index (kg/m2)		1.0	±0.4					1.1	±0.4				1.0	±0.4
												Grupo HIIT = cicloergómetro											Weight (kg)				Weight (kg)		84.2	±19.2					82.0	±13.8				85.9	±15.7
																								TNF-α			TNF-α		0.46	±0.60	0.65	±0.61			0.29	±0.49	0.52	±0.62		0.34	±0.59	0.76	±0.60†	<0,05
																								IL-6,			IL-6,		17.8	±15.1	16.2	±8.9			25.4	±15.9	21.8	±11.8		18.7	±13.1	25.7	±14.6†	<0,05	0.081	0.047
																								CRP			CRP		41.0	±31.7	42.6	±36.6			33.3	±27.7	46.4	±35.0		47.2	±36.3	41.8	±34.7
																								sCD163			sCD163 ?????		0.94	±0.5	1.01	±0.2			0.95	±0.3	1.20	±0.4		1.01	±0.4	0.95	±0.4
4. Banitalebi E et al 2019	2019	Irán	18-26	ECA SIT vs Aerobic + resistencia vs Control (todo DT2)	DT2	10 semanas	Females: 42 (100%)	30-65	BMI > 25 kg/m2	Sedentary lifestyle (. Sedentary was defined as no more than 20 min structured exercise of any type per week over the past 6 months or any level of sprint interval training (SIT)	Grupo A + R Training N= 14	Grupo A + R Training: Participants were free to perform aerobic exercise on a treadmill or cycle ergometer	14/42	All out	3/semana	4	30s	120s at 50W	(SI-HIIT)	1	2	2	BMI (kg/m2)		Hubo cambios significativos para los biomarcadores IL-15 (p=0,02) y IL-6 (p=0,002) tras el perido tratamiento en cada uno de los grupos de intervención. Hubo diferencias signficativas entre los diferentes grupos tras recibir el tratamiento para el biomarcador IL-6 (p=0,009)		BMI (kg/m2)		29.27	±3.00	29.14	± 3.12			28.68	±4.34	28.59	± 4.35		30.12	±3.52	29.82	± 3.37		0.01
											Grupo Control N= 14				10 semanas				(MV-HIIT)				WC Waist circumference (cm)				WC Waist circumference (cm)		102.21	± 10.68					102.14	±8.97				97.43	± 11.83
											Grupo SIT N= 14								(MT-HIIT)				Weight (kg)				Weight (kg)		77.35	±11.99	77.01	± 12.35			72.59	±11.48	72.34	± 11.39		76.3	±9,59	75.55	± 9.23		0.02
											(drop out 19.2%)	Grupo Control: were asked to maintain baseline activity levels during the study period.											LBM lean body mass (kg)				LBM lean body mass (kg)		46.14	± 8.40	42.64	± 2.24			49.14	± 16.20	42.36	± 4.31		42.36	±5,18	40.64	± 5.24		0.01
																							Body fat (%)				Body fat (%)		41.14	± 4.34	42.64	± 2.24			42.57	± 2.17	41.43	± 4.18		42.64	±4,95	44.50	± 2.17
												Grupo SIT: cycle ergometers												Irisin			Irisin		322.14	±97.84	364.29	±170.69			290.00	±99.07	358.57	±142.12		262.14	±96.97	279.29	±108.73
																								IL-15			IL-15		3.94	±0.23	3.71	±0.38			3.81	±0.23	3.6	±0,25		3.83	±0.29	3.76	±0.29		0.02
																								FGF21			IL-6		1.89	± 0.95	1.21	± 1.11	0'009		2.03	± 1.08	1.50	± 1.32	0.009	2.12	± 1.24	1.88	± 2.01	0.009	0.002
																								IL-6			FGF21 ?????		170.11	±71.02	229.63	±94.89			176.31	±94.22	204.67	±111.36		243.61	± 106.77	235.96	±69.74
																								ANGPTL4			ANGPTL4 ?????		19.55	±3.59	18.89	±3.27			19.15	±2.84	19.99	±3.54		16.69	±2.72	18.53	± 3.21
																								SPARC			SPARC ?????		161.44	±27.51	146.55	±25.22			153.01	±25.28	150.39	±19.09		138.41	±20.50	150.16	±26.03
6. Dünnwald T et al 2019	2018	Austria	16-26	EC HIIT vs CMT (todos con DT2)	DT2	4 semanas		50–65			Grupo HIIT N=8	Grupo HIIT : bicycle ergometer	OCHO DE 14	90-95% Hrmax	3/semana	5?	240s	180s (70%Hrmax)	(LI-HIIT)	3	3	1	BMI (kg/m2)		Hubo cambios significativos en el grupo HIIT para el biomarcaodor Irisina (p≤0,05). Ademñás hubo diferencias significativas en el grupo CMT para la varaibale antropométrica Fat-Free mass (p≤0,05)		BMI (kg/m2)		27.83	± 2.72	27.71	± 3.01			31.77	± 4.56	31.93	± 4.90
											Gruypo CMT N=6	Gruypo CMT : bicycle ergometer			4 semanas				(HV-HIIT)				Adipose tissue mass ( kg)				Adipose tissue mass ( kg)		26.91	± 5.69	26.87	± 6.22			31.50	± 8.46	30.95	± 8.86
																			(ST-HIIT)				Fat-free mass ( kg)				Fat-free mass ( kg)		62.76	± 10.41	62.89	± 10.16			66.62	± 10.22	67.35	± 10.73 *	≤0'05
																								TNF-α			TNF-α		9.00	± 7.05	6.88	± 3.85			8.17	± 1.33	7.33	± 2.07
																								Leptin			Leptina		10.99	± 11.28	10.18	± 7.00			12.54	± 12.20	16.82	± 20.72
																								Adiponectin			Adiponectina		13.99	± 9.08	10.51	± 4.95			7.91	± 1.91	6.81	± 2.83
																								Plasma irisin ( µg/ml)			Plasma irisin ( µg/ml)		0.57	± 0.04	0.61	± 0.06 *	≤0'05		0.60	± 0.06	0.58	± 0.07
																												HIIT
																												DT2						CON
																												N	Mean Pre	SD	Mean Post	SD	P valor within	N	Mean Pre	SD	Mean Post	SD	P valor within			P valor between groups PRE HIIT	P valor between group
7. Madsen SM et al 2015	2015	Dinamarca	16-26	EC DT2 vs Sanos (todos realizan HIIT)	DT2 y SANOS	8 semanas	Female 15/23 (65,22%)	50-54			Grupo Experimiental DT2 N=10	Grupo Experimiental DT2 N=10	DIEZ DE 23		3/semanas	10	60s		???	2	2	2	Body weight (kg)		No hubo cambios significativos para los biomarcadores inflamatorios en los pacientes con DT2. Sin embarago, si hubo cambios significativos en el grupo de personas sanas, en cuanto al biomarcador IL-1Ra (p=0,03)		Body weight (kg)		91.2	± 3.5	88.2	± 3.4yy	<0,01		88.8	± 4.00	87.1	± 3.9yyy	<0,001
							Male 8/23 (34,78%)				Grupo Control Sano N=13	Grupo Control Sano N=13			8 semanas				(HV-HIIT)				Abdominal fat mass (kg)				Abdominal fat mass (kg)		3.1	± 0.3	2.6	± 0.3yy	<0,01		3.4	± 0.3	3.0	± 0.3y	<0,05
																			(MT-HIIT)					TNF-α			TNF-α
																								IL-6,			IL-6,
																								IL-1,			IL-1ra												0.03			0.021	0.506
																								Leptin,			Leptina,
																								CRP			CRP
																												Exercise Group HIIT
3. Afrasyabi S et 2019																												Obesity Non Diabetic (O-ND-T)						Obesity diabetic (O-D-T)						Normal witght Non Diabetic (N-ND-T)					Normal Weight Diabetic (N-D-T)
																									EL HIIT provoca cambios significativos en la disminución de los niveles TNF-α tras 12 semanas de entrenamiento.			N	Mean Pre	SD	Mean Post	SD	P valor within	N	Mean Pre	SD	Mean Post	SD	P valor within	N	Mean Pre	SD	Mean Post	SD	N	Mean Pre	SD	Mean Post	SD
	2019	Irán	once de 26	ECA HIIT vs Control (En ambos grupos hay subgrupos de DT2 y sanos. 8 grupos en total)	DT2 y SANOS	12 semanas		30-50	BMIs ≥30 kg/m2 for obesity and was ≤20 kg·m − 2 for lean	less than moderate-high intensity exercise >1.5 h per week	HIIT Obesity Non Diabetic (O-ND-T) N=10	HIIT Obesity Non Diabetic (O-ND-T) = Running	40/80	85-95% Hrmax	3/semana	6 to 12	60s	60s	(MI-HIIT)	2	3	3	BMI (kg/m2)				BMI (kg/m2)		33.88	± 2.61					33.08	± 2.4					20.82	± 2.10				20.74	± 1.73
											HIIT Obesity diabetic (O-D-T) N=10	HIIT Obesity diabetic (O-D-T) = Running			12 semanas				(HV-HIIT)				Weight (kg)				Weight (kg)		104.65	± 2.24					100.23	± 4.21					64.19	± 5.35				63.03	± 5.76
											HIIT Normal witght Non Diabetic (N-ND-T) N=10	HIIT Normal witght Non Diabetic (N-ND-T) = Running							(LT-HIIT)				Height (cm)				TNF-α
											HIIT Normal Weight Diabetic (N-D-T) N=10	HIIT Normal Weight Diabetic (N-D-T) = Running												TNF-α
											Control Obesity Non Diabetic (O-ND-C) N=10	Control Obesity Non Diabetic (O-ND-C) =???
																												DT2 and HIIT
5. Asle M et al 2018																												Experimental																		Control
																												Low CHO						Low FAT						High FAT						Normal
																												N	Mean Pre	SD	Mean Post	SD	P valor within	N	Mean Pre	SD	Mean Post	SD	P valor within	N	Mean Pre	SD	Mean Post	SD	P valor within	N	Mean Pre	SD	Mean Post
	2018	Irán	18-26	ECA Tipos de dietas + HIIT vs Dieta normal + HIIT (Todos DT2)	DT2	24 semanas		36–58	BMI between 30 and 38 kg/m2	Sedentary lifestyle (no regular exercise more than once per week)	Grupo Experimental Low Carbohydrate N= 11 -1	Grupo Experimental HIIT + Low Carbohydrate : ergocycle	39/39	75 to 90% HRmax	3/semana	10	60s	60s 30%Hrmasx	(SIT-HIIT)	1B	1	3	BMI (kg/m2)				BMI (kg/m2)		32.99	± 1.57					35.23	± 3.52					33.40	± 2.42					33.15	± 2.35
											Grupo Experimental HIIT + Low Fat N=11 - 1	Grupo Experimental HIIT + Low Fat : ergocycle			24 semanas				(LV-HIIT)				WC Waist circumference (cm)				WC Waist circumference (cm)		104.09	± 8.99					106.02	± 8.78					106.35	± 7.56					102.87	± 6.10
											Grupo Experimental = HIIT + High Fat N=11 -1	Grupo Experimental HIIT + High Fat : ergocycle							(LT-HIIT)				Weight (kg)				Weight (kg)		100.45	± 8.22					107.61	± 12.94					104.6	± 7.84					100.45	± 9.06
											Grupo Control HIIT + Normal Diet N= 9	Grupo Control HIIT + Normal Diet : ergocycle											Height (cm)				TNF-α
																								TNF-α			IL-6,
											3 participantes dropped out													IL-6,			Leptin
																								Leptin			Resistina
																								Resistin			Adiponectina
																								Adiponectin			FGF21 ?????
																								FGF21
																															Mean Diff	signif					Mean Diff	signif					Mean Diff	signif				Mean Diff	signif
																												IL6	Normal- High FAT		0.353	0.009		TNF-α	Normal-low CHO		0.913	0.001		Resistina	Normal-low CHO		0.872	0.029		Adiponectina	Normal-low CHO	0.656	0.001
																													Low CHO-High FAT		0.431	0.001			Normal- low FAT		1377	0.001			Normal-low CHO		0.872	0.001			Normal- low FAT	1269	0.001
																													Low FAT-High FAT		0.402	0.001			Normal- low FAT		1377	0.001			Low FAT-High FAT		0.945	0.009			Normal- High FAT	0.368	0.001
																																			Low CHO-Low FAT		0.465	0.001									Low CHO-Low FAT	0.612	0.001
																																			Low CHO-High FAT		0.483	0.001									Low FAT-High FAT	0.900	0.001
																																			Low FAT-High FAT		0.948	0.001
[truncated: 25 more columns]
